# Supplementary material for: Synthetic community derived from grafted watermelon rhizosphere provides protection for ungrafted watermelon against Fusarium oxysporum via microbial synergistic effects
Source: Microbiome. 2024 Jun 5;12:101. doi: 10.1186/s40168-024-01814-z (PMC11151650; doi:10.1186/s40168-024-01814-z)
Supplement: Supplementary file 3 — Additional file 2: Table S1. Characteristics of bacteria in the synthetic communities. [file 40168_2024_1814_MOESM2_ESM.xlsx]

## Sheet: Sheet2
Table S1 Characteristics of bacteria in the synthetic communities
Treatments	Strain	Sources	Characteristics	Accession number
SBC and SBC+FON	Pseudoxanthomonas mexicana Q1	Grafted watermelon rhizosphere	Generalist core microbes	JSACC60222
	Pseudorhodoferax aquiterrae Q2			JSACC60215
	Rhizobium daejeonense Q3			JSACC60115
	Lysobacter panacisoli Q4			JSACC60160
	Sphingopyxis soli Q5			JSACC60213
	Pseudomonas aeruginosa Q6			JSACC60214
	Ensifer numidicus Q7			JSACC60225
	Nocardioides kongjuensis Q8			JSACC60228
	Microbacterium arborescens Q9			JSACC60229
	Enterobacter bugandensis Q10			JSACC60220
	Achromobacter mucicolens Q11			JSACC60217
	Olivibacter jilunii Q12			JSACC60218
	Aeromonas media Q13			JSACC60223
	Bosea eneae Q14			JSACC60230
	Arthrobacter .sp Q15			JSACC60231
	Acinetobacter pittii Q16			JSACC60224
SSC8	Pseudoxanthomonas mexicana Q1	Grafted watermelon rhizosphere	Pseudomonas and seven other strains that exhibited synergy with Pseudomonas	JSACC60222
	Pseudorhodoferax aquiterrae Q2			JSACC60215
	Lysobacter panacisoli Q4			JSACC60160
	Sphingopyxis soli Q5			JSACC60213
	Pseudomonas aeruginosa Q6			JSACC60214
	Enterobacter bugandensis Q10			JSACC60220
	Achromobacter mucicolens Q11			JSACC60217
	Olivibacter jilunii Q12			JSACC60218
SSC8D	Acinetobacter pittii Q16	Grafted watermelon rhizosphere	Top eight species ranked in network degree (sort by degree ranking)	JSACC60224
	Rhizobium daejeonense Q3			JSACC60115
	Pseudomonas aeruginosa Q6			JSACC60214
	Aeromonas media Q13			JSACC60223
	Pseudoxanthomonas mexicana Q1			JSACC60222
	Ensifer numidicus Q7			JSACC60225
	Lysobacter panacisoli Q4			JSACC60160
	Arthrobacter .sp Q15			JSACC60231
SSC4D	Acinetobacter pittii Q16	Grafted watermelon rhizosphere	Top four species ranked in network degree (sort by degree ranking)	JSACC60224
	Rhizobium daejeonense Q3			JSACC60115
	Pseudomonas aeruginosa Q6			JSACC60214
	Aeromonas media Q13			JSACC60223
FON	Fusarium oxysporum f. sp. niveum	Our laboratory	Have a pathogenic effect
Note: CK: ungrafted watermelon plants inoculated with sterile water; SBC: ungrafted watermelon plants inoculated with SynCom; SBC+FON: ungrafted watermelon plants inoculated with SynCom and FON; FON: ungrafted watermelon plants inoculated with FON. SSC4D: ungrafted watermelon plants inoculated with top four species ranked in network degree; SSC8D: ungrafted watermelon plants inoculated with top e…
