# Supplementary material for: Synthetic community derived from grafted watermelon rhizosphere provides protection for ungrafted watermelon against Fusarium oxysporum via microbial synergistic effects
Source: Microbiome. 2024 Jun 5;12:101. doi: 10.1186/s40168-024-01814-z (PMC11151650; doi:10.1186/s40168-024-01814-z)
Supplement: Supplementary file 4 — Additional file 3: Table S4. Matched V4-V5 subregion of the strain 16S rRNA gene to ASVs as an indicator of strain presence and relative abundance. [file 40168_2024_1814_MOESM3_ESM.xlsx]

## Sheet: Sheet1
Table S4: Matched V4-V5 subregion of the strain 16S rRNA gene to ASVs as an indicator of strain presence and relative abundance (%)
Strain	Matched ASVs	CK	SBC	SBC+FON	FON
Pseudoxanthomonas .sp	ASV 368	0.0117979	0.0368263	0.0573413	0.0505425
Pseudorhodoferax .sp	ASV 5184	0.00973188	0.0112321	0.00611875	0.00507525
Rhizobium .sp	ASV 1494	0.00693387	0.012533	0.013961	0.0237416
Lysobacter .sp	ASV 844	0.018141	0.0256428	0.0145389	0.00849287
Sphingopyxis .sp	ASV 4605	0.0156832	0.0191269	0.0165708	0.0169588
Pseudomonas .sp	ASV 37	0.192756	0.380309	0.143626	0.118161
Ensifer .sp	ASV 5850	0.0222802	0.0308729	0.023485	0.0171199
Nocardioides .sp	ASV 3685	0.00518825	0.0127694	0.0491671	0.0542184
Microbacterium .sp	ASV 8629	0.002086	0.0042605	0.0115744	0.00604713
Enterobacter .sp	ASV 640	0.00313912	0.00649162	0.00680462	0.00400737
Achromobacter .sp	ASV 422	0	0.00348525	0.00200225	0.00446787
Olivibacter .sp	ASV 3499	0.00304163	0.00178813	0.00131	0.00667769
Aeromonas .sp	ASV 2398	0.00032425	0.00036675	0.00162925	0.0035635
Bosea .sp	ASV 2716	0.00945187	0.00550087	0.0142702	0.000673875
Arthrobacter .sp	ASV 9530	0.00116975	0	0.0023005	0
Acinetobacter .sp	ASV 6190	0	0	0.00031775	0.0131787
Note: CK: ungrafted watermelon plants inoculated with sterile water; SBC: ungrafted watermelon plants inoculated with SynCom; SBC+FON: ungrafted watermelon plants inoculated with SynCom and FON; FON: ungrafted watermelon plants inoculated with FON.
